# Supplementary material for: Qudit-based variational quantum eigensolver using photonic orbital angular momentum states
Source: Sci Adv. 2024 Oct 23;10(43):eado3472. doi: 10.1126/sciadv.ado3472 (PMC11498208; doi:10.1126/sciadv.ado3472)
Supplement: Supplementary file 2 — Movies S1 to S4 [file sciadv.ado3472_movies_s1_to_s4.zip]

Archive with 4 entries (4 files):
- ado3472_movie_s1.mp4
- ado3472_movie_s2.mp4
- ado3472_movie_s3.mp4
- ado3472_movie_s4.mp4
